# Supplementary material for: On the potential sources of a low-frequency sound percept that only a few can perceive
Source: PLoS One. 2026 Mar 27;21(3):e0326818. doi: 10.1371/journal.pone.0326818 (PMC13028376; doi:10.1371/journal.pone.0326818)
Supplement: S4 File — (XLSX) [file pone.0326818.s004.xlsx]

## Sheet: Tabelle1
Participant	SPF	BT perceived? (1=yes)	1	2	3	which	4a	b	c	5a	b	c	d	e	f	g	h	i	J	k	l	other:	6a	b	c	d	e	f	g	h	i	J	k		other	7	which	8	9a	b	c	d	e	10	11	12	13	14a	b
BT_01	73		3	2017-09-01		Occasional high-pitched tinnitus		1			1				1				1					1									1	1	Travelling in general	0	mostly at home	3	1			1		0	0	0	0		1
BT_02	70	1	3	2017-12-01	1	normal Tinnitus	1				1								1															1	Open landscapes, air filtration, exhaust air shafts and air movements in shafts	1	House and garden, narrow valleys, high mountain locations, rooms with shafts/pipes in which air moves	3					1	0	0	0	0
BT_07	50	1	3	2016-05-01					1			1																						1	Alcohol, loud club music, sport			NaN					1
BT_03	67		1	2018-10-01	1	Mild tinnitus at 13,000 Hz	1			1													1											1	Snow cover	1	Pressath, Trabitz						1		1
BT_11	50		3	2018-03-01	1	High-frequency response 6500 Hz		1			1	1						1	1											1						1	Closed rooms in the area of various units	3					1
BT_14	Standard	1	9	2018-11-01			1							1														1								1	Flat	5	0	0	0	0	1
BT_06	Standard		2	2017-09-01	1	High-frequency tinnitus	1				1								1													1		1	(depending on volume)	1	at home	2					1	1
BT_13	50	1	4	2017-08-01	1	High-frequency tinnitus 10 kHz			1			1	1	1										1				1				1		1	Reisne / Urlaub z.b. Camping	1	at home, at work, for longer stays in hotels	3	1			1
BT_04	80	1	4	1905-06-23	1	High frequency tinnitus			1								1							1						1			1					NaN					1	1				1
BT_15	50	1	8	2012-08-01			1				1	1		1			1	1					NaN	NaN	NaN	NaN	NaN	NaN	NaN	NaN	NaN	NaN	NaN	NaN	NaN			NaN					1	1	1			1
BT_12	Standard	1	6	2008-05-01			1			1																								1	Masking, ventilator with full face mask from approx. 8.5 mbar								1
BT_09	60	1	3	2013-06-01				1						1				1												1	1		1	1	alcohol, sport			NaN	1			1
BT_05	63		3	2013	1	High-frequency tinnitus 11.5 kHz		1			1	1						1	1											1				1	Change of location, motorbike riding			2					1
BT_10	98		2	2015/6	1	High-frequency tinnitus			1	1																						1		1	after concerts	1	at home, partly elsewhere	3					1			1
BT_16	22		7	2018-04-01			1				1	1		1							1	Weather conditions, possibly wind direction						1		1		1	1	1	certain weather conditions			6	NaN	NaN	NaN	NaN	NaN						1
BT_18	40	1	3	2019-05-01			1			1																		1				1				1	House/garden	3					1
BT_19	Standard		2	1905-07-08			1				1												1													1	Houses with combined heat and power plants, heat pumps	2					1		1
BT_26	68		6	2014-03-01			1			1																							1	1	Longer train journeys on the ICE at high speed	1	in buildings with gas heating, but not in all	3					1						1
BT_24	132	1	2	1905-07-03	1	Tinnitus right ear	1					1		1							1	Rain												1	go to another place in the flat	1	sofa, bed	2					1			1
BT_17	18		8	2014-04-01			1				1	1		1				1	1		1	Special wind directions							1			1		1	Nature, tranquillity, massage, sauna, sport	1	in cities/aircraft noise?	10	1		1	1		1	1
BT_25	24		3	1905-07-07			1												1					1				1				1				1	especially flats, in Germany almost everywhere	9					1		1			1
BT_08	63		3	2015-04-01	1	High-frequency tinnitus	1			1																		1								1	at the place of residence						1	1	1
BT_20	62		2,5	2015-04-01			1												1															1	Sleep buds for masking, change of location	1	at the place of residence	2,5	NaN	NaN	NaN	NaN	NaN	1		1
BT_27	32		8	2005	1	High-frequency tinnitus	1			1																				1								3					1
BT_23	34		5,5	2018-07-01			1				1								1													1				1	in the house, sometimes outside	3					1	1					1
BT_22	38	1	5	2019-01-01			1			1																		1				1				1	at the place of residence	5					1	1				NaN	NaN
BT_21	46		2	2017-05-01			1			1													1													1	at the place of residence	2					1
BT_28	Standard		7	2018-01-01		Earlier: hearing loss Tinnitus			1		1	1																						1	after longer journeys	1	in the houses of certain family members	2					1	1		1
[truncated: 23 more columns]
