# Supplementary material for: On the potential sources of a low-frequency sound percept that only a few can perceive
Source: PLoS One. 2026 Mar 27;21(3):e0326818. doi: 10.1371/journal.pone.0326818 (PMC13028376; doi:10.1371/journal.pone.0326818)
Supplement: S6 File — (XLSX) [file pone.0326818.s006.xlsx]

## Sheet: Sheet1
Participant				Frequency of detected SOAEs [Hz]
BT1	0	0	0	0	0	0	0
BT2	861	0	0	0	0	0	0
BT3	0	0	2009	2761	2824	2945	1563
BT4	3174	3333	3755	3377	0	0	0
BT5	0	0	0	0	0	0	0
BT6	0	0	0	0	0	0	0
BT7	0	0	0	0	0	0	0
BT8	3903	0	0	0	0	0	0
BT9	0	0	0	0	0	0	0
BT10	0	1404	1631	0	0	0	0
BT11	0	0	0	0	0	0	0
BT12	0	0	0	0	0	0	0
BT13	0	0	0	0	0	0	0
BT14	4499	3578	0	0	0	0	0
BT15	0	0	0	0	0	0	0
BT16	0	0	0	0	0	0	0
BT17	0	0	0	0	0	0	0
BT18	0	0	0	0	0	0	0
BT19	0	0	0	0	0	0	0
BT20	910	0	0	0	0	0	0
BT21	0	0	0	0	0	0	0
BT22	0	0	0	0	0	0	0
BT23	0	0	0	0	0	0	0
BT24	0	0	0	0	0	0	0
BT25	0	0	1246	0	0	0	0
BT26	0	0	0	0	0	0	0
BT27	0	0	0	0	0	0	0
BT28	0	0	0	0	0	0	0
